# Supplementary material for: Psychological Associations of Stress with the Level of Health Locus of Control and Self-Efficacy in Patients with Ovarian Cancer
Source: J Clin Med. 2023 Oct 28;12(21):6816. doi: 10.3390/jcm12216816 (PMC10650488; doi:10.3390/jcm12216816)
Supplement: Supplementary file 1 [file jcm-12-06816-s001.zip]

Archive with 1 entries (1 files):
- jcm-2541384-supplementary.pdf
